# Supplementary material for: No evidence for parental age effects on offspring leukocyte telomere length in free-living Soay sheep
Source: Sci Rep. 2017 Aug 30;7:9991. doi: 10.1038/s41598-017-09861-3 (PMC5577307; doi:10.1038/s41598-017-09861-3)
Supplement: Supplementary file 2 — Dataset 1 [file 41598_2017_9861_MOESM2_ESM.csv]

ID	Sex	Year	Age	MumID	DadID	MAC	PAC	qPCRPlate	RTL
2	2	2014	0	51	67	3	5	1	1.61378226
18	1	2015	3	177	118	3	5	1	1.030546805
21	1	2014	7	268	181	3	6	1	1.078577011
44	1	2014	4	29	14	6	5	1	1.259572515
64	1	2015	7	10	52	10	5	1	1.386124538
91	1	2015	4	281	60	5	1	1	0.992695416
96	2	2014	0	107	51	1	1	1	1.252141847
103	1	2015	7	145	175	4	1	1	1.168809891
108	1	2015	2	280	67	4	4	1	1.421944825
111	1	2014	1	143	60	3	3	1	0.910145929
125	1	2015	5	248	42	6	7	1	1.03207535
135	1	2014	0	243	69	5	7	1	1.052256874
155	1	2014	6	80	185	2	5	1	1.565454227
157	1	2014	7	145	181	3	6	1	0.982114636
176	1	2015	3	186	154	3	6	1	1.352820017
192	1	2014	11	24	53	6	0	1	1.15634277
210	1	2015	12	238	125	7	3	1	1.182367622
211	1	2014	0	93	110	4	3	1	1.607648013
212	1	2014	8	290	42	4	3	1	1.263476648
217	1	2015	0	262	60	7	5	1	1.255496215
262	1	2014	1	98	172	3	0	1	0.857172864
264	2	2015	0	3	62	5	6	1	1.134615
272	1	2015	0	53	3	9	2	1	0.984862859
274	2	2014	0	187	67	4	5	1	1.175503573
284	1	2014	6	62	68	4	5	1	1.268308368
290	2	2015	0	75	142	6	3	1	1.73510958
303	1	2014	6	175	52	7	5	1	1.143591105
315	1	2014	0	145	197	10	4	1	1.26113483
323	2	2015	0	154	127	6	3	1	1.204315982
331	2	2015	0	298	79	5	1	1	1.157031459
333	1	2015	6	288	31	3	5	1	1.234230829
338	2	2014	0	197	112	5	1	1	1.225916777
339	1	2014	5	112	42	1	6	1	1.5674035
344	2	2015	0	296	122	2	3	1	1.182167548
350	2	2015	1	195	16	4	6	1	1.214233462
363	1	2015	0	40	134	2	2	1	1.156829966
376	1	2014	0	229	99	2	1	1	1.009022585
393	1	2014	0	5	131	1	4	1	1.509872548
395	1	2015	0	27	16	2	7	1	1.400959079
408	1	2015	0	59	126	5	7	1	1.674054736
420	1	2015	0	111	25	7	5	1	1.191115327
455	1	2015	0	102	86	2	4	1	1.081814692
460	1	2015	0	200	48	5	8	1	1.418658141
4	1	2014	7	15	52	3	4	2	0.853463099
13	2	2014	4	114	68	4	7	2	1.137311581
15	2	2015	0	56	25	6	5	2	1.131675083
35	1	2015	0	249	48	6	8	2	1.239084918
63	2	2015	0	218	155	4	4	2	1.412732044
87	2	2015	0	180	16	2	7	2	1.280958959
128	1	2015	12	210	107	6	0	2	0.950070855
136	2	2015	0	2	16	7	7	2	1.492068324
137	2	2014	3	167	94	7	5	2	0.969838731
147	1	2015	0	274	7	3	7	2	1.226535806
152	2	2014	0	185	131	5	4	2	1.218886974
155	1	2015	7	80	185	2	5	2	0.999530295
167	1	2014	11	42	96	4	0	2	1.394337252
175	2	2015	0	147	134	1	2	2	1.108707233
194	2	2014	1	235	170	3	5	2	1.083290036
198	2	2014	2	197	108	3	5	2	1.111233041
198	2	2015	3	197	108	3	5	2	1.184687022
226	2	2015	0	7	137	3	1	2	1.238199854
248	1	2014	1	236	16	1	5	2	1.434781629
257	1	2014	6	78	47	5	4	2	1.279706508
260	1	2014	6	142	65	7	4	2	1.075910596
267	1	2014	0	79	197	1	4	2	1.169383987
280	2	2014	0	251	191	5	4	2	1.211495383
322	2	2015	0	155	123	1	0	2	1.083040173
324	1	2015	0	139	8	5	1	2	1.212984333
329	1	2015	4	81	141	4	5	2	1.091134259
341	1	2015	12	130	20	9	3	2	1.348026847
348	2	2015	0	228	137	2	1	2	1.296467039
357	1	2014	2	98	30	2	5	2	0.837504683
392	1	2015	0	194	60	2	5	2	1.14869688
394	1	2014	0	48	161	6	4	2	1.226715528
401	1	2015	0	43	60	5	5	2	1.125613692
404	1	2014	5	241	139	4	5	2	0.966421377
414	1	2014	0	13	173	3	5	2	1.296960801
431	1	2014	7	121	68	3	4	2	1.033880918
432	1	2015	6	254	169	5	5	2	1.097492208
443	1	2015	0	174	48	5	8	2	1.331071211
445	1	2014	3	233	160	3	4	2	1.162918788
474	1	2014	2	74	192	2	5	2	1.146854892
477	2	2014	8	78	91	3	3	2	0.977530513
494	1	2015	8	129	42	3	4	2	1.261065062
7	1	2014	5	225	66	1	5	3	1.396388372
18	1	2014	2	177	118	3	5	3	1.242041244
20	1	2015	8	9	40	11	6	3	1.253643239
21	1	2015	8	268	181	3	6	3	1.473629489
26	1	2015	0	38	25	2	5	3	1.337577804
39	1	2014	0	191	92	4	5	3	1.149643245
49	1	2015	6	33	52	6	6	3	1.470409125
49	1	2014	5	33	52	6	6	3	1.115739474
59	1	2015	6	198	19	3	5	3	1.4734268
61	2	2014	0	136	45	4	1	3	1.255389469
69	2	2014	1	262	31	5	9	3	1.13055366
73	1	2014	4	58	42	6	7	3	0.84614154
85	1	2014	13	168	138	7	1	3	1.519617796
101	2	2014	0	74	194	4	2	3	1.201395377
102	1	2015	7	164	115	10	5	3	1.152660067
102	1	2014	6	164	115	10	5	3	1.389845173
116	1	2014	2	2	60	4	2	3	1.172508639
134	1	2014	0	274	84	2	6	3	1.337936662
157	1	2015	8	145	181	3	6	3	0.859098662
200	1	2014	1	197	62	4	4	3	1.265309484
201	1	2014	2	268	144	8	4	3	1.118861158
205	1	2014	0	26	92	4	5	3	1.11310848
212	1	2015	9	290	42	4	3	3	1.406947475
214	1	2014	1	30	161	2	3	3	1.145930547
221	1	2014	6	217	61	4	5	3	1.384925656
236	1	2014	6	33	42	5	5	3	1.123292299
238	1	2015	1	183	60	2	4	3	1.023313194
240	1	2014	4	15	18	6	6	3	1.353942813
241	1	2015	0	6	48	2	8	3	0.981861119
245	1	2015	3	109	66	3	8	3	0.913103775
268	1	2014	5	223	33	5	6	3	0.963446768
271	1	2014	2	127	81	5	4	3	0.89161168
300	1	2015	0	17	58	7	1	3	1.168671349
316	1	2015	7	271	118	4	1	3	1.067141617
349	2	2014	0	265	48	6	7	3	1.40888365
355	2	2015	0	150	195	3	1	3	1.02727571
369	1	2014	11	137	78	1	3	3	1.060057967
380	2	2015	0	32	25	8	5	3	1.12957613
429	2	2015	0	261	188	5	0	3	1.165511838
438	2	2014	1	187	158	3	5	3	0.979884601
439	1	2015	6	67	70	6	1	3	1.035734292
447	2	2015	0	244	25	6	5	3	1.128385101
450	1	2015	0	225	155	7	4	3	1.137379858
463	1	2015	5	125	66	4	6	3	1.165239624
483	1	2014	0	177	120	5	6	3	0.848090448
486	1	2015	0	173	62	5	6	3	0.972126715
500	1	2015	0	252	156	5	0	3	1.213823926
11	2	2014	0	93	143	4	0	4	1.354018738
12	1	2015	0	205	124	3	6	4	1.20453632
17	1	2014	0	52	16	5	6	4	1.211148559
28	2	2015	0	208	155	4	4	4	1.419361718
33	1	2015	6	73	185	5	6	4	1.150567621
52	1	2014	2	131	31	8	8	4	1.216509655
72	2	2014	0	198	16	8	6	4	1.454342317
77	1	2015	3	300	160	3	5	4	1.622386381
77	1	2014	2	300	160	3	5	4	1.519164378
83	1	2014	4	49	181	1	9	4	1.182232432
84	2	2015	8	239	136	4	3	4	1.297018082
132	2	2014	1	131	16	9	5	4	1.290988842
137	2	2015	4	167	94	7	5	4	1.193274692
140	2	2014	0	99	16	3	6	4	1.085973097
145	2	2014	0	201	124	3	5	4	1.049211262
150	1	2014	6	148	108	7	1	4	0.999924673
156	1	2014	4	131	68	6	7	4	1.097781415
159	2	2014	2	126	62	3	3	4	1.160803854
176	1	2014	2	186	154	3	6	4	1.481510237
193	2	2015	0	169	16	5	7	4	1.241276374
202	1	2015	4	154	11	2	3	4	1.250152012
221	1	2015	7	217	61	4	5	4	0.978406553
231	1	2015	10	295	33	4	2	4	1.170877648
234	1	2015	3	226	14	4	7	4	1.515052619
238	1	2014	0	183	60	2	4	4	1.042637875
240	1	2015	5	15	18	6	6	4	1.044010613
250	2	2014	0	134	69	6	7	4	1.64584994
273	2	2015	0	246	62	5	6	4	1.051403656
287	1	2014	0	242	25	5	4	4	0.962240869
311	1	2014	6	278	146	5	1	4	1.319700336
319	1	2015	6	15	91	5	6	4	0.949683728
330	1	2015	0	227	155	1	4	4	1.43853911
352	1	2014	0	178	142	6	2	4	1.237128173
354	2	2014	6	263	126	5	0	4	1.186345786
365	2	2015	0	99	193	4	3	4	1.136681366
386	1	2014	0	105	172	4	1	4	1.164465967
403	1	2015	1	100	140	5	2	4	1.301693237
412	1	2015	3	63	19	1	8	4	1.48808546
416	2	2015	1	152	128	4	1	4	1.226349902
425	2	2014	0	272	197	3	4	4	1.042674183
439	1	2014	5	67	70	6	1	4	1.395246122
442	1	2014	11	20	102	2	3	4	1.263653105
446	1	2014	0	165	25	1	4	4	0.948213605
465	1	2015	6	257	185	5	6	4	1.047644954
471	1	2014	6	135	42	7	5	4	1.406337222
478	1	2014	0	22	100	3	1	4	1.492725495
490	1	2015	8	271	33	3	4	4	1.036917789
495	1	2014	5	114	108	3	2	4	1.207945651
495	1	2015	6	114	108	3	2	4	1.170232399
8	1	2014	6	97	14	5	3	5	0.906107079
24	1	2015	0	91	109	2	0	5	0.931963386
34	1	2015	2	72	48	4	6	5	0.839469989
48	1	2015	1	218	16	3	6	5	1.132077085
82	1	2015	8	257	19	3	3	5	0.945067747
116	1	2015	3	2	60	4	2	5	0.929973213
117	2	2014	2	146	90	4	4	5	1.059287573
131	2	2014	6	241	52	3	5	5	0.938243939
138	2	2014	0	82	67	5	5	5	0.936528037
156	1	2015	5	131	68	6	7	5	1.190153198
158	1	2015	3	246	32	2	4	5	1.132108802
161	1	2014	1	32	95	6	5	5	0.961151298
165	1	2015	0	186	3	6	2	5	0.866682332
169	2	2014	0	297	15	6	1	5	1.01638056
187	1	2015	5	62	46	6	4	5	1.440736266
192	1	2015	12	24	53	6	0	5	1.050276804
196	1	2014	6	58	42	4	5	5	0.984621788
197	2	2015	0	230	155	2	4	5	0.975105716
248	1	2015	2	236	16	1	5	5	1.017673952
259	1	2014	1	277	161	4	3	5	1.124152955
268	1	2015	6	223	33	5	6	5	1.103468513
269	1	2014	4	37	24	2	1	5	0.940130379
277	1	2014	0	106	193	1	2	5	1.110683713
281	2	2014	6	199	56	4	4	5	0.84161445
285	2	2015	0	133	126	1	7	5	1.355672646
286	1	2014	5	81	67	2	0	5	1.264167755
294	2	2014	5	23	52	6	6	5	1.169584572
312	1	2014	11	36	130	9	2	5	0.950565544
317	1	2014	5	268	28	5	5	5	0.995786278
328	2	2014	4	18	105	3	6	5	0.99982361
342	1	2015	0	21	155	1	4	5	0.766586749
368	2	2015	0	229	186	3	2	5	1.057078053
373	2	2015	0	251	60	6	5	5	0.984719462
387	1	2015	6	160	181	5	8	5	0.850646281
391	1	2014	0	300	59	5	6	5	1.14613008
411	2	2014	0	31	3	5	1	5	1.068870329
412	1	2014	2	63	19	1	8	5	1.572470793
416	2	2014	0	152	128	4	1	5	1.226723035
428	1	2015	0	94	48	6	8	5	0.930807779
457	2	2014	7	78	42	4	4	5	0.879026398
463	1	2014	4	125	66	4	6	5	0.915873913
493	1	2014	2	17	30	4	5	5	1.293440299
499	1	2014	0	205	16	2	6	5	1.315855446
23	2	2014	0	225	16	6	6	6	1.255613341
29	2	2014	0	143	194	4	2	6	1.039969935
37	1	2015	0	14	134	1	2	6	1.328319769
48	1	2014	0	218	16	3	6	6	1.297488949
55	1	2015	0	275	71	7	0	6	1.185823728
84	2	2014	7	239	136	4	3	6	1.118541074
115	2	2015	0	293	147	2	6	6	1.061995533
120	1	2015	0	126	135	6	2	6	1.160872753
149	1	2015	1	231	197	4	4	6	1.128196332
150	1	2015	7	148	108	7	1	6	1.193832248
151	1	2014	2	70	7	1	4	6	1.009154273
184	1	2014	0	30	16	3	6	6	0.894671942
189	2	2014	2	193	160	4	5	6	1.344913773
190	1	2014	0	101	149	10	0	6	1.140968265
200	1	2015	2	197	62	4	4	6	1.208906863
203	2	2015	0	100	128	6	2	6	1.028237131
233	1	2015	1	154	64	5	1	6	1.162647641
237	1	2015	7	95	37	2	7	6	1.432991296
243	1	2014	8	263	31	3	2	6	1.248868964
256	1	2014	6	29	114	4	4	6	0.901059732
278	1	2015	4	18	42	4	8	6	1.233537622
283	2	2014	0	115	140	1	2	6	0.959555803
289	2	2014	0	180	60	1	4	6	1.362757138
299	1	2015	4	246	46	1	5	6	1.152922694
308	1	2015	0	57	48	2	8	6	0.998266944
310	2	2015	0	145	16	11	7	6	1.461321239
332	1	2015	8	234	80	4	3	6	1.35088496
335	1	2015	5	145	114	6	6	6	1.485331943
335	1	2014	4	145	114	6	6	6	1.08418421
346	2	2015	0	197	63	6	2	6	0.857743435
351	1	2015	0	298	57	5	2	6	1.271700738
353	1	2014	4	32	42	3	7	6	1.032189919
359	1	2015	8	67	119	4	7	6	0.959520501
366	1	2015	0	189	60	6	5	6	0.983743989
367	2	2014	0	214	1	3	1	6	1.344302149
377	1	2015	0	63	60	4	5	6	1.161787992
383	1	2014	0	32	67	7	5	6	1.100268613
399	1	2014	0	99	67	3	5	6	1.288117825
403	1	2014	0	100	140	5	2	6	1.474350351
413	1	2015	5	69	68	2	7	6	1.506713212
415	1	2014	2	32	98	5	5	6	1.035865538
418	1	2014	0	146	177	6	1	6	1.158182605
421	2	2014	0	17	16	6	6	6	1.245545642
430	2	2014	0	259	59	6	6	6	1.002154039
433	1	2015	1	103	172	4	1	6	1.194383865
435	1	2014	7	176	33	3	4	6	1.220367459
446	1	2015	1	165	25	1	4	6	1.043742151
6	1	2014	0	244	88	5	1	7	0.972766573
38	2	2014	7	285	4	3	1	7	1.057451545
41	2	2014	0	28	172	6	1	7	1.521579772
53	2	2014	0	92	72	3	4	7	1.495331888
60	2	2014	7	232	52	4	4	7	0.968961821
64	1	2014	6	10	52	10	5	7	1.362675499
78	1	2015	8	220	169	3	3	7	0.991740567
86	1	2014	2	243	158	3	4	7	1.177935
103	1	2014	6	145	175	4	1	7	1.016168591
132	2	2015	2	131	16	9	5	7	1.283522895
139	2	2014	0	177	59	5	6	7	1.064986287
146	1	2015	0	146	60	7	5	7	1.238608568
188	2	2014	0	45	45	4	1	7	1.018385912
196	1	2015	7	58	42	4	5	7	0.95481489
215	1	2014	6	122	31	4	4	7	1.407186828
218	1	2015	0	136	124	5	6	7	1.005070845
223	1	2014	0	286	161	6	4	7	1.532247854
231	1	2014	9	295	33	4	2	7	1.299848082
235	1	2014	5	285	70	5	1	7	1.021597826
244	1	2015	0	16	60	2	5	7	1.254845258
270	1	2014	1	258	172	4	0	7	1.316255765
304	1	2015	0	259	16	7	7	7	1.116150496
313	1	2015	4	270	165	4	7	7	0.937557013
339	1	2015	6	112	42	1	6	7	1.081509746
340	2	2014	0	118	67	5	5	7	1.183491248
375	1	2015	3	28	13	4	4	7	1.292019208
385	1	2015	0	183	84	3	7	7	1.291705627
397	2	2015	0	69	113	7	1	7	1.292649648
398	2	2014	0	208	27	3	2	7	1.053748157
402	1	2014	4	285	153	6	5	7	1.018511598
407	2	2015	3	283	166	5	3	7	1.471545461
424	2	2014	0	279	155	5	3	7	1.178538309
427	1	2015	0	28	126	7	7	7	1.346194965
438	2	2015	2	187	158	3	5	7	1.259619392
445	1	2015	4	233	160	3	4	7	1.087530197
462	1	2014	1	68	174	1	2	7	1.104916038
468	2	2014	6	95	77	2	4	7	1.176547991
476	2	2014	0	216	67	3	5	7	1.042843568
488	2	2014	1	108	16	4	5	7	1.336374846
491	1	2015	0	300	17	6	0	7	1.3877607
493	1	2015	3	17	30	4	5	7	1.202158209
3	2	2014	0	300	59	5	6	8	1.400216647
4	1	2015	8	15	52	3	4	8	1.212114505
20	1	2014	7	9	40	11	6	8	1.335585753
22	2	2015	0	126	133	6	2	8	1.017579072
42	1	2015	0	203	193	3	3	8	1.145846794
52	1	2015	3	131	31	8	8	8	1.427862341
74	1	2015	2	3	31	3	9	8	1.356650682
78	1	2014	7	220	169	3	3	8	1.362164716
85	1	2015	14	168	138	7	1	8	0.859382734
89	2	2014	0	56	25	5	4	8	1.038069521
101	2	2015	1	74	194	4	2	8	1.112794906
112	1	2014	7	206	106	7	7	8	1.646738812
148	1	2015	6	35	185	5	6	8	1.215929117
151	1	2015	3	70	7	1	4	8	1.291523174
159	2	2015	3	126	62	3	3	8	1.070155445
160	1	2014	0	57	76	1	1	8	1.182653295
181	1	2015	3	145	30	8	5	8	1.240551833
187	1	2014	4	62	46	6	4	8	1.394391878
201	1	2015	3	268	144	8	4	8	1.310137649
210	1	2014	11	238	125	7	3	8	1.007983601
227	1	2014	0	298	67	4	5	8	1.073604356
227	1	2015	1	298	67	4	5	8	1.063766085
233	1	2014	0	154	64	5	1	8	1.374515579
253	2	2015	0	34	16	5	7	8	1.123803562
258	1	2014	0	293	132	1	5	8	1.489965735
279	1	2015	6	276	66	3	5	8	1.4931393
305	2	2014	0	126	92	5	5	8	1.316353568
314	1	2014	7	87	106	4	7	8	1.333601918
329	1	2014	3	81	141	4	5	8	1.100844166
333	1	2014	5	288	31	3	5	8	1.177134273
353	1	2015	5	32	42	3	7	8	1.109503051
358	2	2015	3	277	108	3	5	8	1.292796984
361	1	2014	0	208	131	3	4	8	1.334507314
370	1	2015	6	131	42	5	6	8	1.073627592
382	2	2015	0	5	155	2	4	8	1.31700195
396	1	2015	0	52	86	6	4	8	0.879587429
415	1	2015	3	32	98	5	5	8	1.046674492
417	1	2015	2	225	31	5	9	8	1.251984551
433	1	2014	0	103	172	4	1	8	1.357989887
442	1	2015	12	20	102	2	3	8	1.071775955
456	2	2015	3	134	166	4	3	8	1.330116319
497	1	2015	0	173	79	5	1	8	1.099330372
31	2	2015	0	70	124	4	6	9	1.353306672
32	2	2014	0	61	148	5	6	9	1.304850374
43	2	2014	0	157	67	1	5	9	1.223020747
59	1	2014	5	198	19	3	5	9	1.527343002
73	1	2015	5	58	42	6	7	9	0.99366482
83	1	2015	5	49	181	1	9	9	1.260497389
90	1	2014	2	209	160	4	5	9	1.550834076
100	1	2015	0	246	133	5	2	9	1.339859804
114	1	2014	0	228	48	1	7	9	1.286021304
134	1	2015	1	274	84	2	6	9	1.07735397
142	1	2014	6	160	14	4	3	9	1.41652081
145	2	2015	1	201	124	3	5	9	1.43850094
161	1	2015	2	32	95	6	5	9	1.284492221
181	1	2014	2	145	30	8	5	9	0.91659679
202	1	2014	3	154	11	2	3	9	1.20379618
206	1	2014	5	54	141	2	3	9	1.577425316
207	1	2014	1	195	25	3	3	9	1.329558215
220	2	2014	0	203	16	2	6	9	1.236543051
224	1	2014	6	257	145	4	5	9	1.405481043
224	1	2015	7	257	145	4	5	9	1.188018147
232	2	2015	0	144	16	5	7	9	1.378674668
257	1	2015	7	78	47	5	4	9	1.231281071
309	2	2014	0	21	84	0	6	9	1.18932464
321	1	2014	4	221	198	5	1	9	1.400886525
325	2	2014	0	186	163	5	6	9	1.322425828
345	1	2015	6	196	169	5	5	9	1.39142365
360	1	2014	5	269	91	6	6	9	0.97690386
374	2	2014	0	38	93	1	1	9	1.29691519
375	1	2014	2	28	13	4	4	9	1.299622935
390	1	2015	0	287	133	8	2	9	1.269107756
394	1	2015	1	48	161	6	4	9	1.168605069
410	2	2014	0	194	140	1	2	9	1.010354941
464	1	2015	6	41	68	1	6	9	1.746056724
481	2	2015	0	109	25	6	5	9	1.157466332
484	1	2014	0	94	59	5	6	9	1.302846137
485	1	2014	2	108	6	3	3	9	1.502466707
